# Supplementary material for: The relationship between learning speed and personality is age- and task-dependent in red junglefowl
Source: Behav Ecol Sociobiol. 2018 Sep 26;72(10):168. doi: 10.1007/s00265-018-2579-2 (PMC6182743; doi:10.1007/s00265-018-2579-2)
Supplement: Supplementary file 2 — (XLSX 39.1 kb) [file 265_2018_2579_MOESM2_ESM.xlsx]

## Sheet: Explanations
Supplementary Information Table S2 linked to:
Article title: 'The relationship between learning speed and personality is age- and task-dependent in red junglefowl'
Journal name: Behavioral Ecology and Sociobiology
Author names: Zidar J, Balogh A, Favati A, Jensen P, Leimar O, Sorato E, Lovlie H.
Author's affiliation: JZ, AB, JP, ES, HL: Dept of Physics, Chemistry and Biology, Linköping University, Sweden. AB, AF, OL: Dept of Zoology, Stockholm University, Sweden
Corresponding author's email: hanne.lovlie@liu.se
General infomation about the data in Table S2
Chick.ID	Individual identifiction number
Family	Full sibling families
Sex (m=male, f=female)	Male or female
Cog test Adult	Tested in cognitive test as adult or not
Personality Assays
NA1	Novel Arena at 4 weeks
NA2	Novel Arena at 6 weeks
NA3	Novel Arena adult
NO1	Novel Object at 4 weeks
NO2	Novel Object at 6 weeks
NO3	Novel Object adult
TI1	Tonic Immobility at 4 weeks
TI2	Tonic Immobility at 6 weeks
TI3	Tonic Immobility adult
Locomotion	Frequency of locomotion; walking, running and not foraging
Vigilance	Frequency of time spent standing or walking with its eyes open and head high above shoulder-height
Foraging	Frequency of time spent with its head down close to the ground either pecking at the floor or scratching the surface with its feet
Escape	Total number of times the chick tried to leave the arena, for example by trying to jump or fly out
Latency_Move	Latency until the bird started moving
Latency_Explore	Latency until the bird had visited all 6 imagined sections of the arena
Cognitive tests
Associative1	Associative learning chicks
Associative2	Associative learning adult
Reversal1	Reversal learning chicks
Reversal2	Reversal learning adult
Spatial1	Spatial learnng chick
No_runs	Number of trials until reaching leaning criteria

## Sheet: Table S2
Zidar et al The relationship between learning speed and personality is age- and task-dependent in red junglefowl, submitted to Behavioral Ecology and Sociobiology. Corresponding author: hanne.lovlie@liu.se
Chick.ID	Sex (m=male, f=female)	Family	Cog test Adult	NA1_Locomotion	NA1_Vigilance	NA1_Foraging	NA1_Escape	NA1_Latency_Move	NA1_Latency_Explore	NO1_Locomotion	NO1_Vigilance	NO1_Foraging	NO1_Escape	NO1_Latency_Move	NO1_Latency_Explore	TI1_Latency_ Move	NA2_Locomotion	NA2_Vigilance	NA2_Foraging	NA2_Escape	NA2_Latency_Move	NA2_Latency_Explore	NO2_Locomotion	NO2_Vigilance	NO2_Foraging	NO2_Escape	NO2_Latency_Move	NO2_Latency_Explore	TI2_Latency_Move	NA3_Locomotion	NA3_Vigilance	NA2_Foraging	NA3_Escape	NA3_Latency_Move	NA3_Latency_Explore	NO3_Locomotion	NO3_Vigilance	NO3_Foraging	NO3_Escape	NO3_Latency_Move	NO3_Latency_Explore	Associative1_No_runs	Reversal1_No_runs	Spatial1_No_runs	Associative2_No_runs	Reversal2_No_runs
c22701	m	f7	no	19	25	0	0	30	160	19	49	0	0	20	320	88	9	22	40	0	10	600	19	52	0	0	120	600	0	7	36	46	0	20	600	7	34	44	0	10	600	24	40	23
c22702	f	f7	yes	20	37	2	3	10	90	17	42	2	1	20	600	91	12	38	2	1	70	380	18	51	0	5	30	600	50	10	38	16	0	120	350	0	12	16	0	10	600				21	88
c22704	m	f5	no	24	31	8	0	10	30	36	39	0	0	10	410	0	33	44	8	0	40	190	28	40	2	2	50	150	6	1	5	108	0	20	600	6	33	48	0	10	600	41	29	21
c22705	f	f7	yes	28	26	2	2	20	160	15	6	2	1	40	90	39	19	24	16	2	10	280	5	58	0	0	10	600	93	2	17	84	0	40	600	4	46	18	0	10	600	38	36	18	33	89
c22706	f	f15	yes	21	34	0	0	10	290	39	41	0	0	30	460	12	12	39	4	0	110	600	18	46	0	1	40	390	0	0	11	98	0	30	600	1	6	106	0	10	100				68	38
c22707	f	f20	no	20	38	4	25	20	30	8	19	20	0	10	600	60	8	24	44	0	10	360	17	27	18	0	10	600	0													62	31	50
c22708	m	f12	no	34	34	4	0	10	170	38	32	6	2	10	120	73	22	19	32	0	10	250	27	12	26	0	50	130	34	0	43	14	0	600	600	4	46	24	0	150	600	15	41	22
c22709	m	f5	no	20	26	10	1	30	120	11	17	0	0	20	600	7	10	53	10	0	40	140	15	54	2	7	10	600	12	7	32	52	0	10	440	22	53	12	1	10	150	13	57	20
c22710	m	f15	no	28	22	14	0	10	60	43	36	2	0	20	600	22	7	57	4	0	220	600	41	59	0	5	10	600	25	20	50	18	1	10	120	28	59	0	1	30	340	44	41	30
c22711	f	f15	yes	28	44	0	0	10	470	32	53	0	3	20	600	37	16	44	0	0	40	280	30	54	0	3	10	600	26	3	59	2	0	30	600	3	43	0	0	40	600	34	33	31	43	100
c22712	f	f19	yes	22	42	0	3	20	300	16	32	0	8	10	600	37	22	42	0	3	20	300	16	32	0	8	10	600	74	1	19	82	0	20	600	8	22	76	0	10	600				41	66
c22713	f	f10	yes	31	45	2	5	20	70	33	47	0	12	20	600	25	31	45	2	5	20	70	33	47	0	12	20	600	28	0	17	86	0	30	600	12	52	6	1	20	450				52	55
c22714	f	f10	yes	26	52	0	2	30	50	23	40	8	0	60	370	46	26	52	0	2	30	50	23	40	8	0	60	370	0	0	36	12	0	600	600	4	15	90	0	10	600	64	29	45	43	62
c22715	f	f20	yes	0	0	0	0	600	600	16	11	0	0	20	600	18	0	0	0	0	600	600	16	11	0	0	20	600	0	1	0	80	0	10	600	9	30	36	0	10	600	24	31	59	15	32
c22716	f	f12	yes	23	33	0	3	10	60	36	31	0	7	10	120	33	23	33	0	3	10	60	36	31	0	7	10	120	44	0	4	112	0	60	600	0	0	94	0	20	600	16	12	29	25
c22718	f	f5	yes	31	33	4	2	10	80	28	37	2	5	50	320	30	31	33	4	2	10	80	28	37	2	5	50	320	42	2	45	12	1	120	600	3	34	28	1	30	600				29	78
c22719	m	f9	no	28	44	0	9	10	20	26	47	0	5	20	40	12	28	44	0	9	10	20	26	47	0	5	10	40	13	16	50	18	1	20	170	27	39	24	0	10	230	20	25	26
c22720	m	f10	no	18	47	0	2	20	470	14	52	0	1	50	600	7	18	47	0	2	20	470	14	52	0	1	50	600	18	18	55	4	2	30	600	10	60	0	3	10	370	13	32	80
c22721	f	f15	no	27	24	0	1	20	100	32	33	0	7	100	600	0	27	24	0	1	20	100	32	33	0	7	100	600	0	5	47	20	1	20	600	44	59	2	0	10	270	13	59	26
c22722	f	f1	yes	24	41	0	0	10	60	38	46	0	5	30	600	8	21	46	0	2	10	110	15	42	0	0	10	600	0	0	51	18	1	30	600	1	59	2	0	390	600	15	37	56	43
c22723	f	f1	yes	18	29	4	1	10	70	21	40	2	0	60	170	0	18	48	4	2	10	130	23	54	0	2	40	370	6	0	51	10	0	600	600	3	38	10	5	10	600				45	66
c22724	f	f1	no	29	42	0	4	10	140	30	42	0	6	10	580	4	11	35	10	3	40	240	15	42	4	6	80	600	55													28	30	28
c22725	f	f1	yes	19	31	2	0	10	290	22	44	2	0	10	600	41	15	54	8	0	60	600	17	40	18	2	30	600	32	13	49	20	2	100	600	16	35	50	3	20	420				63	95
c22726	f	f1	yes	20	32	2	4	20	90	27	43	0	1	20	120	0	10	45	4	0	40	490	20	39	0	5	90	340	81	1	12	96	0	30	600	16	54	4	3	10	380				37	47
c22727	m	f4	no	19	26	8	3	10	50	32	44	0	7	30	600	12	18	57	6	5	40	200	14	42	0	12	40	600	8	7	43	8	0	30	600	10	55	6	0	50	600	26	39	28
c22728	f	f1	yes	20	27	2	5	10	80	29	39	0	10	130	500	18	33	56	4	5	10	60	19	37	8	3	50	600	15	2	10	100	0	20	600	12	22	76	0	10	540	20	34	47	33
c22729	f	f15	yes	22	50	0	5	10	100	33	46	0	2	10	560	0	31	50	4	0	10	100	38	55	0	0	10	490	0	4	21	78	2	30	430	2	19	82	0	20	600				27
c22730	m	f18	no	23	31	20	2	10	90	44	46	0	1	10	400	17	29	46	12	0	20	100	40	51	4	2	20	320	20	11	37	38	0	10	180	13	37	2	2	10	110
c22731	f	f9	yes	27	56	2	12	10	80	24	47	0	0	40	250	0	25	36	14	0	20	230	11	27	8	0	10	600	0	4	59	2	1	40	600	13	58	4	2	10	600				89	83
c22732	f	f9	no	41	41	4	5	10	90	44	43	0	1	20	510	13	39	58	0	3	30	110	0	12	0	0	110	600	0	4	48	20	0	70	600	0	15	0	1	600	600	23	19	27
c22733	m	f4	no	19	35	0	2	10	40	7	30	0	11	10	600	152	9	47	2	3	30	470	12	35	0	11	20	600	50	17	38	44	1	10	200	9	9	0	3	10	600	20	32	44
c22735	f	f11	yes	34	47	6	5	10	90	40	42	0	13	10	220	52	24	50	0	2	10	70	10	51	0	3	10	600	47	10	42	32	0	40	590	5	23	74	2	10	600	14	11	73	24	94
c22736	m	f12	no	42	25	14	0	10	70	45	40	12	0	10	600	15	50	46	8	2	10	460	39	43	12	0	10	600	26	0	4	112	0	10	170	7	23	16	0	20	210
c22737	f	f9	yes	40	52	0	5	10	70	43	49	0	4	10	320	0	18	33	10	0	20	120	13	36	8	0	10	600	0	6	16	70	0	30	340	15	37	32	1	10	600				39	36
c22739	m	f1	no	14	28	4	0	30	600	20	47	4	0	10	380	8	7	27	22	0	50	600	26	35	6	0	10	600	26	3	24	66	0	30	600	19	58	4	2	20	250	20	62	27
c22740	f	f18	yes	18	26	0	0	30	150	0	7	0	0	600	600	34	14	50	4	0	10	600	7	21	0	0	90	600	57	7	12	82	0	20	280	4	10	50	0	80	600	32	43	32	18	71
c22801	m	f7	no	26	31	4	0	10	80	16	23	6	0	100	230	5	7	8	24	0	40	600	0	3	0	0	0	600	32	11	10	94	0	20	500	2	3	114	0	10	600
c22802	m	f5	no	21	43	8	7	20	600	21	29	0	7	110	600	4	0	2	2	0	160	600	25	33	2	2	50	600	0	0	21	78	0	30	600	7	39	40	0	10	600	17	47	39
c22803	f	f4	yes	29	57	0	3	10	70	23	48	0	7	10	600	9	8	24	2	1	20	210	13	10	0	2	70	600	0	0	27	62	0	230	600	4	19	82	0	20	600				93	74
c22804	f	f7	no	32	52	0	19	10	20	26	49	0	12	70	570	0	31	59	2	2	50	110	36	54	0	6	10	530	31													35	28	35
c22805	m	f5	no	12	21	38	1	30	420	0	0	0	0	600	600	18	22	27	10	4	20	60	32	33	0	2	10	600	0	1	24	72	0	50	600	8	49	14	5	20	600
c22806	m	f2	no	14	35	24	0	50	240	14	45	0	5	60	600	13	15	38	0	0	50	600	44	46	0	9	20	180	31	0	51	0	0	260	600	1	28	0	0	10	600	18	50	35
c22807	m	f5	no	16	41	0	1	20	130	17	31	6	2	200	600	64	13	44	16	1	30	340	10	16	0	4	20	600	0	4	13	92	0	20	600	17	54	12	2	10	600	28	34	58
c22809	m	f2	no	13	24	42	0	50	540	48	59	0	6	10	600	53	3	18	0	3	170	600	20	51	0	3	10	600	0	2	18	82	0	40	550	23	49	20	0	10	600	14	23	37
c22810	f	f2	no	6	15	0	5	40	600	0	0	0	0	600	600	0	9	39	2	0	50	600	18	30	0	1	70	600	0	4	19	82	0	80	600	34	47	2	2	10	600	33	19
c22812	f	f2	yes	19	57	6	3	40	190	24	53	0	6	30	600	96	2	19	0	0	490	600	14	26	0	5	300	600	79	3	47	4	0	600	600	4	24	72	0	10	600				38	24
c22813	f	f19	no	17	26	2	3	10	30	14	27	10	7	100	600	28	13	18	2	0	20	380	20	22	4	8	10	600	16	15	43	20	2	10	600	21	49	6	2	10	600	18	33	48
c22814	m	f7	no	23	53	2	4	10	130	3	6	2	0	90	600	25	21	30	18	0	0	250	18	23	16	0	0	600	15													20	24	35
c22815	m	f19	no	22	50	12	0	10	570	31	51	0	1	30	600	45	25	34	14	0	60	500	36	49	2	0	0	600	19	0	25	70	0	170	600	22	37	42	0	10	600	12	62	39
c22816	m	f21	no	29	48	10	1	10	40	39	49	0	0	10	600	50	31	49	16	2	110	160	49	54	0	4	40	360	12	2	7	106	0	10	600	7	13	88	0	10	600	32	19	72
c22817	f	f8	no	18	54	10	7	20	200	19	32	2	2	240	600	23	14	23	16	0	30	110	12	7	36	0	30	600	0													23	31
c22819	f	f19	no	10	20	0	3	10	100	15	30	2	3	60	600	23	11	32	2	0	90	590	15	27	0	2	200	600	4
c22820	m	f12	no	34	46	4	17	10	100	6	60	0	18	10	600	33	22	27	28	4	0	60	29	43	12	9	40	600	10	1	22	72	0	70	600	43	60	0	4	10	600	24		39
c22821	f	f4	yes	12	48	16	2	30	120	9	46	0	1	30	600	24	12	36	2	0	100	600	28	53	0	6	30	600	22	2	31	46	0	290	600	6	57	4	1	10	600				46	30
c22822	f	f4	no	8	54	0	5	50	440	3	32	0	3	20	600	0	5	27	2	0	140	600	6	22	4	2	90	600	46													16	46	34
c22823	f	f4	yes	24	45	16	0	10	110	16	44	0	8	50	600	0	12	41	0	1	130	260	15	39	6	6	20	600	0	0	39	40	0	50	600	0	60	0	2	10	600	28	10	30	86
c22824	m	f19	no	8	38	30	3	10	400	29	42	12	3	10	600	5	18	44	12	1	0	260	21	34	8	3	0	600	5	3	11	88	0	20	600	5	24	70	0	10	600
c22827	m	f20	no	7	38	30	3	20	600	21	52	0	2	10	600	4	29	42	18	0	20	210	14	33	28	1	10	600	62	1	17	86	0	10	600	7	19	80	0	10	600	16	43	25
c22828	m	f2	no	3	26	0	0	20	600	22	52	0	2	20	600	27	5	18	0	0	170	600	27	60	0	13	10	600	140	1	55	6	0	560	600	44	60	0	3	20	320
c22829	f	f11	yes	30	46	6	11	10	60	3	4	0	0	10	600	60	37	49	20	1	10	20	30	48	6	2	30	140	24	1	16	88	0	60	600	1	6	108	0	20	600	51	38	38	50	58
c22830	m	f16	no	26	54	8	5	10	220	31	46	12	2	20	600	9	40	51	14	0	20	100	46	58	0	1	10	370	23	14	47	24	0	20	600	9	35	50	0	10	600	20	17	36
c22831	m	f18	no	31	57	6	0	10	130	39	54	2	6	30	600	0	32	50	4	0	10	350	46	52	0	21	10	600	10	4	14	92	0	40	150	18	44	30	0	20	600	14	28	34
c22833	m	f11	no	34	29	18	1	0	260	28	51	2	0	0	600	7	7	14	28	0	0	600	16	47	4	0	0	600	17	0	9	100	0	50	600	6	32	56	0	190	600
c22834	f	f6	yes	27	56	2	8	10	100	14	37	24	0	10	240	16	47	53	12	0	10	50	22	32	28	0	10	130	22	0	8	104	0	10	600	16	21	78	0	10	600	15	30	30	78	26
c22835	m	f20	no	15	50	4	2	20	40	13	58	0	13	10	600	17	1	20	2	0	90	600	12	42	0	5	10	600	21	0	34	32	0	470	600	12	32	44	1	30	600
c22836	f	f1	no	12	36	10	5	10	250	12	46	0	6	20	360	11	3	12	8	0	30	600	7	5	0	0	20	600	15
c22837	f	f1	yes	13	34	2	1	20	600	27	55	0	9	10	500	0	15	34	26	0	10	120	20	37	14	0	30	210	6	2	15	88	0	20	600	0	11	82	0	40	600	14	47	65	57	61
c22838	m	f19	no	9	37	6	0	10	220	17	43	0	5	10	600	21	1	12	0	0	30	600	5	38	8	0	30	600	38													29	37
c22839	m	f7	no	21	54	6	0	10	40	26	46	0	1	50	600	16	2	21	26	0	100	600	9	23	24	0	50	600	47	2	13	94	0	40	600	0	3	2	0	20	600
c22840	f	f19	yes	13	52	16	2	10	60	22	52	2	4	50	600	34	22	55	0	1	50	290	24	47	0	3	20	180	0	0	23	56	0	100	600	0	36	30	0	10	600	7	36	32	27
c22842	f	f16	yes	29	43	10	6	20	90	42	46	8	2	0	600	59	38	52	12	0	10	30	35	52	4	0	10	600	32	6	18	84	0	10	600	12	30	60	3	10	600	14	35	37	71
c22843	m	f8	no	15	45	24	1	0	50	7	22	52	0	20	600	56	7	12	40	0	20	600	6	10	6	0	80	600	0	8	52	8	1	40	600	10	44	22	0	10	600			26
c22845	m	f8	no	14	42	12	0	10	150	14	51	6	10	60	600	19	9	40	24	10	40	600	31	55	2	29	10	600	9	6	31	56	1	40	600	0	15	86	0	10	600	33	26	45
c22846	f	f16	no	16	53	8	4	40	240	19	46	14	3	10	510	3	22	53	14	5	20	40	22	29	24	1	20	50	27	0	9	102	0	20	600	2	2	108	0	10	600	24	23	29
c22849	m	f6	no	36	46	8	5	10	40	34	56	0	1	20	300	46	32	48	20	0	10	410	52	60	0	0	0	40	0	0	23	68	0	30	600	2	18	84	0	100	600	18	37	19
c22850	f	f11	no	16	47	4	9	10	220	0	5	0	0	80	600	70	15	33	26	1	10	470	34	53	4	1	20	60	29													13	23
c22851	f	f4	no	8	24	2	3	20	600	6	28	0	2	10	600	0	29	41	4	2	10	90	12	11	0	1	100	600	26	0	26	0	0	600	600	0	30	8	0	600	600	9	21	46
c22852	f	f16	no	34	53	4	8	10	120	38	57	0	15	0	600	0	41	54	0	17	10	80	21	58	0	5	40	480	0	0	19	62	0	40	600	3	51	18	1	10	600
c22853	m	f21	no	6	42	6	0	10	290	11	27	0	0	220	600	17	11	51	2	0	30	50	0	0	0	0	600	600	0	6	8	94	0	10	560	10	37	32	0	10	600
c22854	f	f21	no	33	30	10	3	0	50	43	46	0	7	30	600	0	28	58	0	0	10	190	41	53	0	7	50	350	0	14	56	6	2	10	80	10	59	2	2	20	260	27	15	25
c22855	m	f19	no	7	30	36	0	60	600	24	53	4	10	40	600	29	3	24	12	0	0	600	21	48	2	1	100	600	8	1	16	88	0	20	600	29	47	2	0	10	600
c22857	m	f21	no	24	48	6	3	20	90	20	46	2	3	60	520	25	1	16	0	0	20	600	0	0	0	0	600	600	7	6	33	34	0	30	600	9	26	66	0	10	600
c22858	f	f18	yes	8	13	42	0	10	170	32	48	2	9	70	600	0	36	33	0	3	10	250	20	6	0	0	50	600	68	0	9	102	0	70	600	11	55	10	0	20	250	27		43	43	87
c22859	m	f12	no	23	33	12	0	30	200	12	23	2	0	50	600	0	7	10	34	0	90	600	29	37	4	0	10	600	0	8	28	62	0	10	600	9	22	76	0	10	600
c22860	m	f11	no	26	52	6	1	10	110	46	60	0	13	10	600	22	29	49	4	3	80	360	59	60	0	14	10	600	0	3	31	30	0	40	600	27	59	2	0	10	600	64	37	40
c22861	f	f18	no	12	33	24	2	10	150	17	35	2	2	140	600	77	20	17	4	1	60	220	17	13	0	5	290	600	25	7	7	88	0	40	600	4	18	62	0	10	600
c22862	m	f6	no	30	36	30	0	10	40	42	49	4	0	10	220	35	31	38	10	0	0	410	3	21	2	0	0	600	8	2	15	90	0	20	600	8	31	58	0	10	600
c22863	m	f20	no	20	40	24	1	30	120	25	48	4	4	10	600	0	6	10	44	0	70	470	14	34	12	1	10	600	23	3	26	68	0	30	360	10	37	46	0	10	600	25		34
c22864	m	f8	no	21	21	44	0	10	30	20	32	24	0	10	80	42	25	27	24	0	20	450	12	30	18	0	10	600	54	4	20	78	0	80	600	2	12	96	0	30	600
c22866	m	f20	no	3	26	4	1	60	600	13	45	0	2	30	600	0	3	13	32	0	380	600	13	30	26	0	40	600	0	0	8	104	0	40	600	1	39	2	0	10	600
c22868	m	f8	no	26	24	22	3	0	80	17	25	12	3	0	480	47	4	32	42	0	40	260	15	39	14	1	10	600	14	1	26	46	2	40	600	2	35	16	0	490	600
c22869	f	f25	yes	7	39	2	3	10	600	27	60	0	3	10	600	15	32	53	6	5	10	70	26	37	0	2	30	600	0	0	8	104	0	30	600	33	59	2	1	30	90	22	26	39	68	89
c22870	f	f4	yes	1	19	0	1	10	600	3	12	0	2	60	600	0	10	36	2	2	60	600	7	40	0	1	30	600	7	1	13	94	0	50	600	5	27	66	0	20	600				24	56
c22871	m	f25	no	5	38	0	0	10	600	6	41	0	0	90	600	28	4	27	4	0	90	600	1	20	2	0	40	600	0
c22873	f	f19	yes	8	27	8	1	10	10	19	31	14	5	100	600	47	10	12	30	0	10	370	11	9	0	1	50	600	0	1	29	18	1	20	600	2	29	0	1	10	600	24	41	31	25	60
c22874	f	f11	no	21	26	32	2	0	130	33	39	0	10	220	600	15	19	35	12	0	10	60	0	0	0	0	600	600	38	7	39	10	2	20	3	3	11	98	0	10	600
c22875	f	f20	yes	16	35	18	3	10	210	21	39	2	7	0	600	21	37	56	6	0	20	60	35	57	4	0	20	80	0	4	35	26	0	70	600	2	30	14	0	10	600	12	11		81	96
c22876	f	f15	no	18	30	2	6	0	60	24	37	0	5	80	600	0	29	35	2	0	30	350	26	36	0	4	80	600	0	3	27	36	1	20	600	0	49	8	0	120	600	17	24	23
c22877	f	f18	no	10	37	0	1	20	70	3	8	0	0	260	600	13	13	40	2	0	10	120	11	38	0	7	20	600	0													20
c22878	f	f11	no	24	33	2	1	10	10	27	39	2	0	20	100	38	23	39	20	2	10	140	20	31	12	1	10	90	40													13	15	38
n				100	100	100	100	100	100	100	100	100	100	100	100	100	100	100	100	100	100	100	100	100	100	100	100	100	100	87	87	87	87	87	87	87	87	87	87	87	87	61	57	56	34	27
